# Supplementary material for: Inequity in access to personalized medicine in France: Evidences from analysis of geo variations in the access to molecular profiling among advanced non-small-cell lung cancer patients: Results from the IFCT Biomarkers France Study
Source: PLoS One. 2020 Jul 1;15(7):e0234387. doi: 10.1371/journal.pone.0234387 (PMC7329126; doi:10.1371/journal.pone.0234387)
Supplement: S1 Data — (XLSX) [file pone.0234387.s006.xlsx]

## Sheet: Sheet1
CODE_DEPT	Rates	Old_Rates	TotalMDhommes	TotalMDFemmes	TotalMDG	densiteMedGeneraliste	AgemoyenMDG	NbdeLitsPublics	TOTALChirurgiensCancer	DensitechirurgienCancer	AGEMOYENChirurgienCancer	TOTALChirurgiensGen	DensitechirurgienGen	AGEMOYENChirurgienGen	TOTALMDOncoRadio	DensiteMDOncoRadio	AGEMOYENMDOncoRadio	TOTALMDRadiotherapeutes	DensiteMDRadiotherapeutes	AGEMOYENMDRadiotherapeutes	TOTALMDOncologues	DensiteMDOncologue	AGEMOYENMDOncologues	TOTALMDAnapath	DensiteAnapath	AGEMOYENMDAnapath	TOTALMDBiologist	DensiteMDBiologiste	AGEMOYENMDBiologist	EnsembleDeMedecins2014	DTEnsembleMD	Placespour10K	Litpour10K	Sejourpour100hbts	PlateformeDsledep	CLCCDsledep	populationtoale2012	DTChrirurgiens	DTOncologues	DTRadiotherapeutes	DTMedecinegenetique	DTAnapath	DTSpecialistes	DTMDBiologist	DTLaboratoires	DTLaboAnapath	DTTotalLabos	CMUCauRSA2016	CMUCCPAM2016
01	50.5997	47.2569	272	124	396	64.9702	51.9975	881	2	0.328132	44	7	1.14846	55.4286	0	0	0	1	0.164066	49	0	0	0	1	0.164066	62	2	0.328132	51	1198	196.551	4.6826	47.3712	14.803	0	0	609510	1.96879	0	0.164066	0	0.164066	41.1806	0.328132	4.75792	0	4.75792	5849	16698
02	37.562	34.9321	303	78	381	69.1799	54.7177	1800	1	0.181575	33	7	1.27102	57.1429	1	0.181575	62	2	0.363149	61	2	0.363149	42.5	0	0	0	1	0.181575	53	1246	226.242	9.52676	65.6514	18.9447	0	0	550738	1.99732	0.181575	0.363149	0	0	54.2908	0.181575	3.81307	0	4.17621	18672	44738
03	62.0772	57.6453	167	92	259	73.9255	53.4457	1212	1	0.285427	44	4	1.14171	52.6667	0	0	0	5	1.42713	55.8	0	0	0	3	0.85628	62.3333	2	0.570853	43.5	969	276.578	10.0091	76.9216	18.5966	0	0	350353	3.42512	0	1.42713	0	0.85628	71.9275	0.570853	5.70853	0	5.70853	8182	20490
04	43.8923	37.9439	110	46	156	95.2038	52.9295	447	1	0.610281	51	2	1.22056	58.5	0	0	0	0	0	0	1	0.610281	49	2	1.22056	58.5	0	0	0	495	302.089	10.9786	70.2505	19.186	0	0	163859	1.83084	0	0	0	1.22056	71.4029	0	6.10281	0	6.10281	2980	7577
06	39.5375	36.5962	844	357	1201	110.59	53.1856	2455	9	0.828737	49	46	4.23577	54.3111	3	0.276246	45	4	0.368328	61.75	10	0.920819	53	21	1.93372	52.7143	21	1.93372	45.4286	4890	450.281	11.6726	69.7122	16.5511	1	1	1.08599e+06	10.129	0.276246	0.368328	0	1.93372	151.106	1.93372	11.234	0	11.3261	18476	61230
07	39.2712	37.1087	182	58	240	74.4566	53.3458	767	1	0.310236	42	13	4.03306	53.4615	0	0	0	0	0	0	0	0	0	0	0	0	1	0.310236	52	801	248.499	7.67356	62.4178	17.5035	0	0	322335	4.65354	0	0	0	0	58.3243	0.310236	5.58424	0	5.58424	4256	10823
08	32.3565	28.4917	206	46	252	87.08	53.95	874	0	0	0	10	3.45556	62.7778	1	0.345556	52	1	0.345556	55	0	0	0	1	0.345556	54	0	0	0	653	225.648	10.4179	51.3454	18.2359	0	0	289389	3.45556	0.345556	0.345556	0	0.345556	44.2311	0	3.11	0	3.11	10333	23723
09	48.438	43.4908	114	34	148	94.6622	53.1351	428	1	0.63961	44	3	1.91883	57.6667	0	0	0	0	0	0	0	0	0	0	0	0	2	1.27922	47.5	451	288.464	7.00374	43.1352	17.5283	0	0	156345	2.55844	0	0	0	0	42.8538	1.27922	3.83766	0	3.83766	4728	10658
10	38.9868	40.0093	161	54	215	69.5177	53.3395	754	1	0.323338	46	9	2.91004	55.6667	1	0.323338	42	1	0.323338	60	0	0	0	2	0.646676	52.5	4	1.29335	48.25	740	239.27	8.74896	52.3632	16.2966	0	0	309274	4.85007	0.323338	0.323338	0	0.646676	61.4342	1.29335	2.5867	0	4.52673	9128	23773
11	32.4327	27.4461	266	83	349	96.1478	54.2808	876	6	1.65297	46.1667	6	1.65297	53.3333	0	0	0	1	0.275495	63	1	0.275495	38	4	1.10198	56.75	2	0.55099	49	1090	300.29	7.6518	62.1982	17.3914	0	0	362983	4.95891	0	0.275495	0	1.10198	74.3837	0.55099	4.13243	0	4.13243	14416	31484
12	66.7925	54.1485	173	60	233	81.4397	53.6897	896	0	0	0	5	1.74763	58	0	0	0	1	0.349527	60	0	0	0	1	0.349527	60	3	1.04858	48.6667	747	261.097	11.0753	67.5051	16.9064	0	0	286101	2.09716	0	0.349527	0	0.349527	54.8757	1.04858	4.89338	0	4.89338	3153	9546
67	55.583	49.955	775	328	1103	99.686	52.6897	3312	7	0.63264	45.2857	36	3.25358	57.1944	4	0.361509	48.25	1	0.0903772	65	7	0.63264	55.4286	14	1.26528	50.6429	7	0.63264	50.5714	4398	397.479	12.8404	61.8577	15.2911	1	1	1.10647e+06	6.05527	0.361509	0.0903772	0	1.26528	103.663	0.63264	7.23017	0	8.40507	25557	63123
13	45.1123	39.8214	1495	711	2206	111.142	52.9592	5035	15	0.755724	46.9333	91	4.58473	55.6484	5	0.251908	41	11	0.554198	58.5455	9	0.453435	51.3333	32	1.61221	53.2812	35	1.76336	49.0857	8808	443.761	14.6641	78.292	16.5401	1	1	1.98485e+06	8.61526	0.251908	0.554198	0	1.61221	141.22	1.76336	12.5954	0.100763	13.3511	89327	205313
14	52.5023	48.7407	427	180	607	87.455	51.8962	2274	2	0.288155	38.5	16	2.30524	58.25	2	0.288155	53.5	1	0.144077	55	0	0	0	8	1.15262	54	7	1.00854	49.7143	2478	357.024	13.2292	62.0891	16.1605	1	1	694071	4.17825	0.288155	0.144077	0	1.15262	75.6406	1.00854	4.03417	0	4.17825	8677	29217
15	45.3188	41.3501	101	35	136	88.9322	51.3704	570	0	0	0	1	0.653913	47	3	1.96174	50	0	0	0	0	0	0	2	1.30783	53.5	0	0	0	413	270.066	10.7026	98.777	19.947	0	0	152925	3.26957	1.96174	0	0	1.30783	56.2366	0	4.57739	0	4.57739	1420	4102
16	60.2598	63.1032	193	71	264	73.0151	53.7023	759	1	0.276572	55	10	2.76572	59.8	2	0.553144	42.5	1	0.276572	56	1	0.276572	38	2	0.553144	54	4	1.10629	53	941	260.254	10.3803	58.0506	16.1774	0	0	361569	3.87201	0.553144	0.276572	0	0.553144	68.5899	1.10629	3.04229	0	3.87201	10620	20204
17	53.4395	45.2363	415	183	598	94.0585	51.474	1747	1	0.157289	51	14	2.20204	55.5	5	0.786443	42.8	2	0.314577	62	1	0.157289	49	6	0.943731	54.8333	10	1.57289	50.6	1988	312.69	9.29472	54.7584	17.4796	0	0	635774	4.24679	0.786443	0.314577	0.157289	0.943731	71.409	1.57289	3.46035	0	4.87594	10666	28964
18	27.1675	24.3946	158	43	201	63.3885	55.0754	800	0	0	0	9	2.83829	59.6667	1	0.315366	48	2	0.630732	61	0	0	0	2	0.630732	61	2	0.630732	49	664	209.403	10.7054	62.822	16.3738	0	0	317092	3.78439	0.315366	0.630732	0	0.630732	53.6122	0.630732	2.52293	0	3.15366	8323	18399
19	56.308	52.658	131	48	179	71.5269	52.4326	860	1	0.399591	44	5	1.99796	49.4	0	0	0	2	0.799183	62	0	0	0	3	1.19877	56.6667	4	1.59837	52.75	700	279.714	9.54085	73.8687	18.4563	0	0	250256	3.59632	0	0.799183	0	1.19877	65.9326	1.59837	6.79305	0	6.79305	2423	8166
2A
21	40.5672	35.1171	296	152	448	309.281	51.7812	1769	4	2.76143	43	16	11.0457	58.875	5	3.45179	49.6	0	0	0	2	1.38072	45.5	7	4.83251	52.2857	0	0	0	471	325.159	14.7935	69.2762	16.8455	0	0	144852	7.59394	0	0	0	0.690358	99.4116	4.83251	5.52287	0	5.52287	2129	3913
22	77.3209	74.6774	358	129	487	290.67	53.1728	1660	6	3.58115	49.1667	8	4.77487	55.5	4	2.38744	44.5	0	0	0	3	1.79058	48.3333	4	2.38744	48.75	5	2.98429	53	492	293.655	9.38842	58.2683	18.259	0	0	167544	4.77487	0	0.596859	0	0.596859	88.3351	0	11.9372	0	11.9372	4668	6992
23	34.2337	28.6176	85	30	115	21.5243	55.2783	352	0	0	0	2	0.374336	63	0	0	0	0	0	0	0	0	0	0	0	0	1	0.187168	51	1996	373.587	13.9408	92.6898	21.8439	1	1	534279	7.11239	0.93584	0	0	1.31018	85.723	0	7.11239	0	7.11239	6725	21169
79	54.8462	45.4782	194	73	267	70.713	52.6592	977	2	0.529686	57	14	3.7078	58.1429	1	0.264843	55	1	0.264843	51	0	0	0	2	0.529686	56	3	0.794528	49.3333	878	232.532	10.0337	54.0749	16.2819	0	0	377583	5.5617	0.264843	0.264843	0	0.529686	47.6717	0.794528	2.64843	0	3.17811	4933	14837
24	45.417	38.9774	257	75	332	54.6432	53.8882	1006	3	0.493764	51.3333	4	0.658352	58	2	0.329176	54	0	0	0	2	0.329176	47.5	4	0.658352	51.25	1	0.164588	62	1604	263.999	7.15253	66.119	17.3345	0	0	607577	3.29176	0.658352	0	0	0.658352	56.4537	0.82294	3.62094	0	3.62094	6489	16697
25	54.1429	49.8893	339	143	482	379.781	51.0726	2022	6	4.72757	46.1667	17	13.3948	57.2941	2	1.57586	48	2	1.57586	47.5	0	0	0	7	5.5155	48	5	3.93964	49.6	301	237.166	10.7608	65.8021	15.0316	0	0	126915	1.57586	0	0	0	0	37.0326	0.787928	3.93964	0	3.93964	1886	5622
26	51.0411	48.7077	287	128	415	98.0487	52.3205	1472	3	0.708785	48.6667	6	1.41757	57.6667	3	0.708785	37.6667	1	0.236262	57	0	0	0	5	1.18131	60.2	2	0.472524	46	991	234.135	8.62154	56.1915	16.2016	0	0	423259	2.83514	0.472524	0	0	0.945047	55.049	0.236262	4.9615	0	4.9615	8190	21148
91	57.087	54.1573	478	285	763	62.3384	53.7942	1863	4	0.326807	50.75	27	2.20595	57.1852	2	0.163403	37.5	1	0.0817017	62	3	0.245105	49.6667	8	0.653614	55.75	9	0.735316	50.8889	6426	271.903	7.21904	53.7675	13.8097	1	1	1.22396e+06	3.83998	0.163403	0.0817017	0	0.653614	76.8813	0.735316	6.37274	0	6.37274	25358	78012
27	49.2064	45.1253	276	116	392	72.8284	53.1509	913	1	0.185787	37	4	0.743147	56	1	0.185787	46	1	0.185787	62	1	0.185787	62	2	0.371573	55	5	0.928933	56	1970	366	5.30718	43.1628	16.3434	1	0	538252	7.05989	0.371573	0.371573	0	1.30051	85.2761	0.928933	3.71573	0	4.45888	10022	26715
28	35.239	30.963	206	73	279	56.3187	54.054	1212	1	0.201859	63	9	1.81673	58.625	2	0.403719	40.5	1	0.201859	47	2	0.403719	54	0	0	0	1	0.201859	68	1521	307.028	8.89775	59.1574	16.8177	0	0	495395	2.62417	0.605578	0.201859	0	1.0093	70.6507	0.403719	6.05578	0	6.05578	9458	17850
29	74.3966	72.8281	536	244	780	130.334	51.5346	2674	10	1.67095	48.7	17	2.84062	58.8235	3	0.501286	46.6667	2	0.334191	53	1	0.167095	52	10	1.67095	49.6	9	1.50386	48.6667	1069	178.625	13.4723	72.8809	16.7006	0	0	598460	1.00257	0.167095	0.167095	0	0.334191	33.5862	0.835477	3.84319	0	3.84319	10025	31455
30	30.0485	28.2588	446	193	639	88.6779	53.241	1517	10	1.38776	52.4	7	0.971432	59.8571	3	0.416328	43	3	0.416328	56.6667	1	0.138776	48	11	1.52654	53.3636	7	0.971432	47.4286	2310	320.573	9.58174	59.4041	15.4005	1	0	720586	4.57961	0.416328	0.416328	0	1.52654	82.0166	0.971432	4.99594	0	7.07758	28807	64553
32	60.4407	52.9711	111	57	168	86.6181	54.1257	421	2	1.03117	54	0	0	0	0	0	0	0	0	0	0	0	0	4	2.06233	55	2	1.03117	49.5	484	249.543	10.7034	63.9055	18.6984	0	0	193955	2.06233	0	0	0	2.06233	44.8558	1.03117	6.187	0	9.28051	3127	8557
33	46.447	42.1922	1018	443	1461	99.5456	52.3048	3993	9	0.613217	42.6667	49	3.33863	57.5714	7	0.476947	47.4286	2	0.136271	50.5	4	0.272541	51	23	1.56711	53.1739	15	1.02203	51.3333	6329	431.228	12.46	64.2306	15.7804	1	1	1.46767e+06	7.08607	0.476947	0.136271	0	1.56711	121.213	1.02203	6.81353	0	7.22234	25153	75447
2B
31	47.2371	40.093	828	429	1257	99.8874	52.4035	2614	11	0.874114	48.1818	46	3.65539	57.2826	3	0.238395	39	2	0.15893	59	8	0.63572	52.25	29	2.30448	55.8966	11	0.874114	50.4545	5611	445.878	11.6036	65.8943	14.4638	1	1	1.25842e+06	7.78756	0.238395	0.15893	0	2.30448	129.925	0.874114	8.34382	0	8.74114	31168	86833
43	38.1351	34.8684	127	59	186	80.8494	50.5215	586	2	0.869348	48	3	1.30402	56.6667	0	0	0	0	0	0	0	0	0	0	0	0	0	0	0	484	210.382	12.6641	61.7762	17.1394	0	0	230057	2.60805	0	0	0	0	33.0352	0	3.04272	0	3.04272	2443	4901
52	38.8521	32.7762	107	30	137	72.2936	54.1471	640	0	0	0	7	3.69383	54.5714	2	1.05538	63	0	0	0	1	0.52769	56	0	0	0	2	1.05538	55	476	251.181	14.1323	64.2326	20.5295	0	0	189505	3.69383	1.05538	0	0	0	55.9352	1.05538	3.69383	0	5.80459	4530	9593
05	60.8979	61.1541	109	47	156	110.485	53.609	480	3	2.12472	47.6667	1	0.708239	48	0	0	0	1	0.708239	63	0	0	0	2	1.41648	50	1	0.708239	60	589	417.153	13.0908	128.077	18.4205	0	0	141195	2.83296	0	0.708239	0	1.41648	71.5322	0.708239	4.95767	0	4.95767	1497	4547
70	53.8764	45.9644	129	51	180	73.3585	52.2833	528	0	0	0	1	0.407547	62	0	0	0	0	0	0	0	0	0	0	0	0	3	1.22264	44.6667	563	229.449	8.67252	54.2449	18.0459	0	0	245370	0.815095	0	0	0	0	30.5661	1.22264	4.48302	0	4.48302	3681	10738
74	52.5643	44.8149	441	225	666	88.2111	51.494	2029	1	0.132449	50	17	2.25163	54.8235	1	0.132449	34	4	0.529796	51.75	1	0.132449	49	8	1.05959	51.5	9	1.19204	46.6667	2324	307.812	7.65428	55.7558	14.298	0	0	755007	3.97347	0.132449	0.529796	0	1.05959	77.88	1.19204	5.69531	0	5.69531	6750	17151
65	42.6536	36.8161	183	49	232	98.2727	54.3983	530	2	0.847179	48	2	0.847179	60	4	1.69436	57.5	0	0	0	2	0.847179	54	3	1.27077	54.3333	0	0	0	810	343.107	12.5786	84.9385	18.1391	0	0	236078	2.96512	1.69436	0	0	1.27077	80.482	0	5.93025	0	5.93025	5230	12319
87	68.8714	62.1468	273	146	419	109.754	51.5227	1408	3	0.785831	46.3333	14	3.66721	56.9286	2	0.523887	45.5	1	0.261944	64	2	0.523887	48	8	2.09555	50.625	2	0.523887	56	962	401.298	18.3447	87.9747	16.205	1	0	381761	6.0247	0.523887	0.261944	0	2.09555	74.1301	0.523887	3.92916	0	3.92916	7493	23340
68	75.2971	66.2407	435	170	605	79.6445	52.8129	2221	5	0.658219	46	13	1.71137	55	1	0.131644	61	2	0.263288	48.5	4	0.526575	60	4	0.526575	55.5	2	0.263288	57	2271	298.963	10.8099	66.8655	15.6338	0	0	759626	4.47589	0.131644	0.263288	0	0.526575	78.1964	0.263288	5.39739	0	5.79233	18063	43016
92	41.6992	39.5259	645	360	1005	63.6775	53.7363	2813	3	0.190082	50.3333	51	3.23139	60.1176	15	0.95041	49.1333	12	0.760328	62.75	13	0.823689	56.3077	7	0.443525	58.4286	25	1.58402	49.36	4214	407.156	11.7659	56.4701	13.5161	1	1	1.57827e+06	5.51238	0.95041	0.760328	0.0633607	0.443525	112.212	1.58402	6.58951	0	6.58951	27374	71971
34	34.3036	27.4872	725	440	1165	110.502	52.5327	2614	12	1.13822	50.8333	22	2.08674	57.1818	4	0.379406	40.25	4	0.379406	58	4	0.379406	47.25	16	1.51763	56.75	15	1.42277	47.5333	4850	460.03	11.7978	70.805	14.7078	1	1	1.05428e+06	6.0705	0.379406	0.379406	0	1.51763	124.54	1.42277	9.10576	0	9.29546	36342	90233
35	71.508	70.9857	538	276	814	80.7939	50.9939	2506	12	1.19107	47.5	12	1.19107	57.75	5	0.496277	45	0	0	0	1	0.0992555	50	16	1.58809	52.375	6	0.595533	52.1667	3492	346.6	13.4025	61.8864	13.3054	1	1	1.0075e+06	4.76426	0.496277	0	0	1.58809	76.4267	0.595533	5.75682	0	5.75682	12356	38268
36	33.8928	30.1799	134	38	172	72.7607	55.3198	633	0	0	0	3	1.26908	61.3333	0	0	0	0	0	0	0	0	0	0	0	0	1	0.423027	46	481	203.476	9.61488	71.2295	18.8659	0	0	236391	1.26908	0	0	0	0	41.8797	0.423027	3.38422	0	4.23027	4011	11853
37	38.9677	36.3554	357	148	505	84.0176	51.8614	1711	4	0.665486	45.25	8	1.33097	57.375	5	0.831857	42.6	0	0	0	1	0.166371	60	7	1.1646	56.5714	3	0.499114	50.6667	2307	383.819	11.3174	67.7212	14.9752	1	0	601065	5.32388	0.831857	0	0.166371	1.1646	93.9998	0.499114	4.99114	0	5.32388	10864	26483
38	37.6781	34.7082	640	352	992	81.0406	51.0101	2717	2	0.163388	48.5	25	2.04235	52.32	1	0.0816942	48	0	0	0	0	0	0	12	0.98033	54.5	22	1.79727	48.2273	4190	342.299	7.67337	49.3922	14.4069	1	0	1.22408e+06	3.92132	0.0816942	0	0	0.98033	83.8999	1.79727	6.69892	0	6.86231	21431	51316
39	49.7424	45.8926	157	71	228	84.4949	51.4781	766	1	0.370592	50	3	1.11178	60	0	0	0	0	0	0	0	0	0	1	0.370592	56	1	0.370592	58	638	236.438	11.4015	64.57	18.9595	0	0	269839	1.48237	0	0	0	0.370592	43.7298	0.370592	4.07651	0	4.07651	2398	8391
40	53.6075	50.7971	252	116	368	93.2485	52.3315	758	1	0.253393	48	7	1.77375	62.1667	0	0	0	1	0.253393	60	1	0.253393	46	3	0.760178	54	5	1.26696	47	1114	282.279	7.11181	58.4721	16.1831	0	0	394645	2.78732	0	0.253393	0	0.760178	63.8549	1.26696	6.58821	0	6.8416	5442	15085
42	43.0093	41.2791	407	201	608	79.9251	51.0017	2538	0	0	0	19	2.49766	55.5263	1	0.131456	55	0	0	0	0	0	0	12	1.57747	52.25	1	0.131456	45	2529	332.452	11.5967	69.6198	16.5328	1	0	760712	4.60095	0.131456	0	0	1.57747	71.6434	0.131456	3.94367	0	4.20658	18240	39815
44	45.046	42.5104	683	388	1071	81.9218	50.6321	2575	4	0.305964	46.5	13	0.994382	53.9231	2	0.152982	47	3	0.229473	56.3333	2	0.152982	50.5	12	0.917891	52.0833	12	0.917891	50.8333	4572	349.717	11.9552	54.8802	13.5614	1	1	1.30734e+06	4.13051	0.152982	0.229473	0	0.917891	81.1569	0.917891	6.42524	0	6.57822	18305	49929
45	45.0194	41.5845	329	123	452	67.5013	54.816	1593	3	0.448018	49.3333	12	1.79207	52.1667	3	0.448018	48.3333	2	0.298678	61	1	0.149339	38	6	0.896035	61	12	1.79207	52.5	1721	257.013	8.53701	56.5633	15.4915	1	0	669617	3.58414	0.448018	0.298678	0	0.896035	64.8132	1.79207	4.92819	0	5.22687	15538	41265
41	43.5336	36.8045	168	75	243	71.8818	54.6402	697	1	0.29581	34	6	1.77486	55.5	2	0.591619	61	0	0	0	2	0.591619	57.5	2	0.591619	55.5	2	0.591619	48	821	242.86	10.0517	66.8813	16.3282	0	0	338055	3.54972	0.591619	0	0.29581	0.591619	61.8242	0.591619	3.84553	0	4.43715	7028	13211
46	59.9248	53.4855	105	45	150	83.4215	52.4133	493	1	0.556143	60	2	1.11229	54	0	0	0	0	0	0	0	0	0	1	0.556143	54	0	0	0	495	275.291	8.47101	61.1859	18.2367	0	0	179810	2.22457	0	0	0	0.556143	45.0476	0	3.893	0	3.893	2886	7227
47	52.1567	48.559	203	38	241	70.9215	55.0954	837	6	1.76568	51.5	4	1.17712	58.5	2	0.58856	50	0	0	0	1	0.29428	49	2	0.58856	59.5	3	0.88284	49	872	256.612	8.71055	60.5534	18.2907	0	0	339812	4.4142	0.58856	0	0	0.58856	65.9188	0.88284	3.23708	0	5.29704	7997	20943
48	36.055	32.6724	35	25	60	74.4019	53.2667	228	0	0	0	2	2.48006	62	0	0	0	0	0	0	0	0	0	1	1.24003	55	0	0	0	179	221.966	12.3953	102.685	17.8949	0	0	80643.2	3.72009	0	0	0	1.24003	39.681	0	6.20015	0	6.20015	694	2530
49	39.0399	36.8088	457	225	682	85.0422	50.9604	2065	9	1.12226	47.3333	6	0.748172	56.8333	0	0	0	0	0	0	1	0.124695	46	7	0.872867	51.4286	7	0.872867	45.7143	2538	316.477	11.8242	59.6568	15.2384	1	1	801955	3.74086	0	0	0	0.872867	67.2108	0.872867	5.61129	0	5.61129	12497	33934
50	54.2083	49.7127	261	104	365	71.1414	53.6767	1550	2	0.389816	46.5	12	2.33889	54.3333	0	0	0	2	0.389816	58	0	0	0	2	0.389816	62	5	0.974539	49.8	1274	248.313	12.785	63.8648	17.3123	0	0	513063	3.31343	0	0.389816	0	0.389816	47.3626	0.974539	2.92362	0	2.92362	6311	17865
51	37.0185	33.7388	335	143	478	83.1326	51.4184	1761	3	0.521753	54.3333	18	3.13052	54.8889	5	0.869588	49.2	0	0	0	3	0.521753	56.3333	8	1.39134	58.25	6	1.04351	49.8333	1959	340.704	8.97314	65.2177	15.8354	1	1	574985	5.39144	0.869588	0	0	1.39134	74.2628	1.04351	4.17402	0	4.69577	17080	37759
53	41.7291	38.8651	155	51	206	65.497	53.4109	821	2	0.635893	54.5	3	0.953839	56.3333	2	0.635893	56	0	0	0	1	0.317946	58	2	0.635893	51	2	0.635893	48	619	196.809	7.03991	57.3574	16.3112	0	0	314518	2.22563	0.635893	0	0	0.635893	41.333	0.635893	1.58973	0	2.22563	2920	10383
54	37.3456	34.1017	470	199	669	90.3268	52.0434	2388	5	0.675088	47.8	26	3.51046	54.8846	1	0.135018	45	1	0.135018	53	3	0.405053	40.6667	13	1.75523	54.0769	4	0.540071	50.75	2992	403.973	11.0921	73.2298	16.462	1	1	740644	6.07579	0.135018	0.135018	0	1.75523	91.542	0.540071	5.67074	0	6.07579	18776	45264
55	36.6806	31.07	126	29	155	77.9147	54.071	608	1	0.502675	57	3	1.50803	53.3333	0	0	0	0	0	0	0	0	0	0	0	0	0	0	0	427	214.642	11.4074	62.7147	20.0468	0	0	198936	2.0107	0	0	0	0	38.2033	0	2.0107	0	2.51338	4245	9596
56	73.069	68.6383	425	206	631	85.4065	52.0767	2055	5	0.676755	48.2	4	0.541404	53.75	5	0.676755	51.2	1	0.135351	51	2	0.270702	50.5	8	1.08281	52.375	6	0.812107	49	2180	295.065	14.5344	65.5198	16.2776	0	0	738819	2.03027	0.676755	0.135351	0	1.08281	63.7504	0.812107	3.51913	0	3.65448	8735	20774
57	32.6275	28.8253	633	229	862	81.4517	53.1185	2420	6	0.566949	47.5	18	1.70085	55.5556	6	0.566949	46.6667	2	0.188983	62.5	2	0.188983	43	16	1.51186	55.25	5	0.472457	51.4	2855	269.773	9.6237	63.591	16.6894	0	0	1.0583e+06	3.40169	0.566949	0.188983	0	1.51186	66.144	0.472457	7.55932	0	7.65381	23828	63212
58	23.7523	21.7847	119	33	152	67.4909	54.4067	742	2	0.888038	40.5	3	1.33206	55.6667	0	0	0	2	0.888038	60.5	1	0.444019	48	2	0.888038	52.5	5	2.22009	54.2	506	224.674	13.958	85.0044	19.1956	0	0	225216	2.66411	0	0.888038	0	0.888038	55.0583	2.22009	1.77608	0	2.66411	5548	11442
59	40.0835	33.4001	1829	553	2382	91.7073	52.087	7426	11	0.423501	46.7273	62	2.38701	58.2885	15	0.577502	43.7333	5	0.192501	56	8	0.308001	46	23	0.885503	51.913	26	1.001	52.4615	9147	352.161	11.6563	63.8299	16.929	1	1	2.59739e+06	4.31201	0.577502	0.192501	0	0.885503	70.8402	1.001	4.58151	0	5.04351	122505	280902
60	43.4693	42.3787	367	164	531	64.9776	53.2166	1847	5	0.611842	52.4	16	1.95789	55.75	0	0	0	3	0.367105	59	0	0	0	6	0.73421	54.1667	4	0.489474	50.25	1835	224.546	11.7409	58.9992	15.7313	0	0	817204	3.54868	0	0.367105	0	0.73421	49.8039	0.489474	4.52763	0	4.52763	15333	46378
61	40.1994	34.6492	148	50	198	66.2084	55.803	998	0	0	0	4	1.33754	57.25	0	0	0	0	0	0	0	0	0	3	1.00316	60.6667	3	1.00316	50	692	231.395	10.6193	68.4009	20.3377	0	0	299056	2.00632	0	0	0	1.00316	40.7951	1.00316	4.01263	0	4.01263	5587	15667
62	46.5567	40.4003	993	242	1235	83.5859	52.5576	3092	14	0.947532	51.5	26	1.7597	55.5	3	0.203043	46	5	0.338404	57.2	1	0.0676809	46	7	0.473766	55	9	0.609128	50.1111	3737	252.923	10.615	60.45	17.3417	0	0	1.47752e+06	3.85781	0.203043	0.338404	0	0.473766	52.6557	0.609128	4.46694	0	4.87302	73331	144995
63	57.1568	56.9094	362	203	565	87.6587	50.5836	1820	4	0.620593	51.25	13	2.01693	57.3077	1	0.155148	52	1	0.155148	62	4	0.620593	42.25	8	1.24119	55.625	3	0.465445	51.3333	2327	361.03	13.7372	72.9535	14.3477	1	1	644545	3.87871	0.155148	0.155148	0	1.24119	82.2286	0.465445	2.17207	0	2.32722	13706	29301
64	57.9223	54.1658	470	171	641	95.7271	51.5703	1536	6	0.896042	47.1667	18	2.68812	54.6667	5	0.746701	52	0	0	0	3	0.448021	49	8	1.19472	56	13	1.94142	47.6923	2511	374.993	12.7314	80.928	15.8787	0	0	669612	6.27229	0.746701	0	0	1.19472	111.856	1.94142	6.27229	0.14934	8.96042	10103	26264
66	26.3088	23.8231	362	146	508	111.981	52.8569	766	6	1.32261	43.3333	12	2.64521	55.6667	4	0.881737	38.75	1	0.220434	62	1	0.220434	45	6	1.32261	43.1667	6	1.32261	47.3333	1620	357.104	9.88077	80.7721	15.9238	0	0	453650	5.95173	0.881737	0.220434	0	1.32261	93.0233	1.32261	7.7152	0	7.7152	23222	46276
69	43.1457	43.6988	963	551	1514	86.8972	51.4303	4831	14	0.803541	44.2857	57	3.27156	54.4386	10	0.573958	45.3	6	0.344375	60	3	0.172187	55	27	1.54969	54.1111	5	0.286979	50.2	7914	454.23	13.55	76.215	14.8885	1	1	1.74229e+06	8.78155	0.573958	0.344375	0.0573958	1.54969	122.597	0.286979	7.11708	0	7.51885	39777	122306
71	37.1865	30.326	276	111	387	67.8516	53.2429	1691	10	1.75327	50.9	5	0.876635	59.2	1	0.175327	52	0	0	0	2	0.350654	48.5	3	0.525981	48.6667	3	0.525981	45	1433	251.244	6.84994	72.1948	20.1861	0	0	570363	4.20785	0.175327	0	0	0.525981	60.1372	0.525981	5.08448	0	5.25981	8037	24004
72	55.5018	54.0706	297	92	389	67.6581	54.7165	1485	2	0.347857	41.5	15	2.60893	55.8667	4	0.695713	41.25	2	0.347857	60	3	0.521785	51.6667	2	0.347857	54	6	1.04357	50.5	1372	238.63	10.0762	64.4417	16.9149	0	0	574949	5.39178	0.695713	0.347857	0	0.347857	58.0921	1.04357	2.08714	0	2.78285	11817	30470
73	37.2169	30.2812	281	154	435	102.26	51.4598	1406	2	0.470161	43.5	6	1.41048	57.6667	2	0.470161	46	1	0.23508	41	1	0.23508	47	4	0.940322	57.75	1	0.23508	41	1499	352.385	9.30092	59.0232	15.5548	0	0	425386	3.05604	0.470161	0.23508	0	0.940322	78.7519	0.23508	3.52621	0	3.52621	4978	11541
77	45.3344	42.0955	584	271	855	63.9761	53.445	2201	3	0.224477	49.3333	22	1.64617	56.0952	1	0.0748258	39	5	0.374129	61.4	3	0.224477	56.6667	6	0.448955	50.3333	9	0.673432	50.3333	3070	229.715	6.08632	41.6578	13.6273	1	1	1.33644e+06	2.3196	0.0748258	0.374129	0	0.448955	61.8061	0.673432	5.16298	0	5.16298	22760	66462
76	51.526	45.6591	714	314	1028	81.2045	52.815	3391	10	0.789927	46.5	27	2.1328	55.3704	8	0.631942	50.75	0	0	0	5	0.394964	53.6	13	1.02691	58.2308	14	1.1059	45.2857	4060	320.711	12.0386	62.384	16.0508	1	1	1.26594e+06	5.4505	0.631942	0	0	1.02691	75.833	1.1059	4.81856	0	5.37151	36989	91840
93	39.3458	37.3587	635	253	888	58.3117	54.107	2571	5	0.328332	45.4	27	1.77299	60.2593	4	0.262665	49.75	4	0.262665	63.25	0	0	0	1	0.0656663	53	15	0.984995	50.0667	5160	276.718	8.49503	46.3324	14.4913	1	1	1.52285e+06	2.95499	0.262665	0.262665	0	0.0656663	59.9534	0.984995	5.12198	0	5.31897	79174	217121
80
81	75.3849	65.9356	235	107	342	89.0483	53.9123	812	3	0.781125	47.3333	9	2.34338	52.2222	4	1.0415	43.5	1	0.260375	67	2	0.52075	53.5	4	1.0415	57.5	4	1.0415	45	666	301.254	11.57	63.9366	17.3135	0	0	384061	4.94713	1.0415	0.260375	0	1.0415	80.9767	1.0415	4.94713	0	5.46788	10402	21488
82	61.1823	60.5567	152	51	203	82.4268	54.3892	419	1	0.406043	56	4	1.62417	54.75	0	0	0	3	1.21813	53.3333	0	0	0	3	1.21813	52.6667	2	0.812087	44.5	3575	270.425	8.06516	55.2983	17.8328	0	0	246279	2.43626	0	1.21813	0	1.21813	74.306	0.812087	5.68461	0	5.68461	6483	15325
90	42.8019	38.6234	73	38	111	76.3802	53.1081	462	1	0.68811	59	2	1.37622	49	0	0	0	0	0	0	0	0	0	3	2.06433	56.3333	2	1.37622	47	3328	282.813	8.30864	57.0526	14.7084	0	0	145326	4.12866	0	0	0	2.06433	67.4348	1.37622	4.12866	0	4.12866	5595	8418
94	69.3318	61.8921	595	288	883	66.3737	53.333	3434	8	0.601347	50	20	1.50337	59.75	2	0.150337	57.5	6	0.451011	58.8333	2	0.150337	54	2	0.150337	59	14	1.05236	44.6429	3169	387.869	12.0624	67.9769	14.0822	1	1	1.33035e+06	3.45775	0.150337	0.451011	0	0.150337	83.5873	1.05236	6.61482	0	6.68999	29338	98610
95	39.0828	35.1194	533	238	771	65.4213	53.5668	2521	3	0.254558	53.6667	23	1.95161	57.913	7	0.593968	45.4286	3	0.254558	63.3333	3	0.254558	53.6667	3	0.254558	63.3333	18	1.52735	48.2778		268.898	9.07051	54.5568	13.766	1	1	1.17851e+06	3.2244	0.593968	0.254558	0	0.254558	68.9851	1.52735	6.27909	0	6.4488	36226	98493
83	43.9303	40.9932	753	257	1010	99.1977	53.8135	2175	5	0.491078	45.2	21	2.06253	55.5238	1	0.0982155	48	0	0	0	6	0.589293	51.3333	16	1.57145	48.25	9	0.88394	48.4444	1868	351.121	10.6678	66.2146	17.8328	0	0	1.01817e+06	5.40185	0.0982155	0	0	1.57145	109.117	0.88394	8.74118	0	9.23226	28720	60355
84	35.8964	31.4194	370	143	513	93.1233	53.832	1394	6	1.08916	49.3333	14	2.54138	52.4286	1	0.181527	45	1	0.181527	66	0	0	0	9	1.63374	51.7778	5	0.907634	51.6	1464	339.092	12.5784	62.801	16.0965	0	0	550883	6.53497	0.181527	0.181527	0	1.63374	102.2	0.907634	9.07634	0	9.07634	14323	38901
85	53.2245	54.7953	329	157	486	74.8887	52.9336	1299	8	1.23274	46.5	4	0.616368	56.5	0	0	0	0	0	0	0	0	0	2	0.308184	54.5	5	0.77046	48.4	1501	225.591	8.58742	45.4708	16.2343	0	0	648963	3.08184	0	0	0	0.308184	44.8408	0.77046	4.00639	0	4.31458	4521	15985
86	67.3152	59.7102	249	124	373	85.7226	51.6102	1526	2	0.459639	51.5	7	1.60874	54.7143	2	0.459639	56	0	0	0	1	0.229819	62	6	1.37892	55.3333	2	0.459639	49	1532	344.959	11.1223	68.0546	16.9302	1	0	435124	4.59639	0.459639	0	0	1.37892	71.0142	0.459639	3.21747	0	3.44729	10862	24236
75	36.604	34.4613	1148	681	1829	81.2721	55.2418	10202	30	1.33306	53.2333	176	7.82061	61.0284	4	0.177741	54	8	0.355482	57.875	14	0.622094	52.7857	60	2.66612	55.2	48	2.13289	51.5625	18307	813.476	19.9223	78.6451	13.0137	1	1	2.25046e+06	18.4406	0.177741	0.355482	0	2.66612	242.572	2.13289	6.9319	0.0444353	7.24295	56941	137385
88	37.847	31.8501	245	83	328	84.1537	52.497	1145	1	0.256566	54	10	2.56566	58.2	0	0	0	0	0	0	0	0	0	2	0.513132	49	3	0.769698	54.6667	784	246.817	7.65212	64.2565	19.5318	0	0	389763	4.10506	0	0	0	0.513132	50.0304	0.769698	3.33536	0	3.59192	9120	19954
89	49.5263	46.4681	157	65	222	63.3213	54.1091	1041	3	0.855693	53	8	2.28185	55.125	0	0	0	1	0.285231	63	3	0.855693	51.6667	3	0.855693	58.6667	4	1.14092	51.25	411	223.621	8.97513	64.4098	18.3756	0	0	350593	3.42277	0	0.285231	0	0.855693	55.0496	1.14092	3.13754	0	3.42277	7708	19004
78	46.4414	41.8592	646	326	972	68.2496	53.7487	2166	6	0.421294	49	33	2.31712	54.3333	0	0	0	0	0	0	1	0.0702157	60	9	0.631941	57.3333	18	1.26388	48.6667	4255	298.768	8.70428	50.1468	13.6668	1	1	1.42418e+06	4.28316	0	0	0	0.631941	93.3166	1.26388	6.95135	0	6.95135	20912	57812
[truncated: 5 more columns]
